# Supplementary material for: Exploring the Multifunctional Roles of Odontoglossum Ringspot Virus P126 in Facilitating Cymbidium Mosaic Virus Cell-to-Cell Movement during Mixed Infection
Source: Viruses. 2021 Aug 6;13(8):1552. doi: 10.3390/v13081552 (PMC8402721; doi:10.3390/v13081552)
Supplement: Supplementary file 1 [file viruses-13-01552-s001.zip]

Archive with 1 entries (1 files):
- viruses-1296607-supplementary.pdf
